# Supplementary material for: The Growth Inhibition of Polyethylene Nanoplastics on the Bait-Microalgae Isochrysis galbana Based on the Transcriptome Analysis
Source: Microorganisms. 2023 Apr 24;11(5):1108. doi: 10.3390/microorganisms11051108 (PMC10224565; doi:10.3390/microorganisms11051108)
Supplement: Supplementary file 1 [file microorganisms-11-01108-s001.zip]

Archive with 1 entries (1 files):
- microorganisms-2360290-supplementary.pdf
